# Supplementary material for: Investigating the Effect of Algal Inclusions in Broiler Chickens
Source: Life (Basel). 2025 Apr 17;15(4):670. doi: 10.3390/life15040670 (PMC12028919; doi:10.3390/life15040670)
Supplement: Supplementary file 1 [file life-15-00670-s001.zip]

Archive with 1 entries (1 files):
- life-3557299-supplementary.pdf
